# Supplementary material for: Risk Stratification for ECMO Requirement in COVID-19 ICU Patients Using Quantitative Imaging Features in CT Scans on Admission
Source: Diagnostics (Basel). 2021 Jun 3;11(6):1029. doi: 10.3390/diagnostics11061029 (PMC8228774; doi:10.3390/diagnostics11061029)
Supplement: Supplementary file 1 [file diagnostics-11-01029-s001.zip]

Archive with 1 entries (1 files):
- diagnostics-1243826-SI.pdf
